# Supplementary material for: Therapeutic gene silencing of CKAP5 leads to lethality in genetically unstable cancer cells
Source: Sci Adv. 2023 Apr 5;9(14):eade4800. doi: 10.1126/sciadv.ade4800 (PMC10075965; doi:10.1126/sciadv.ade4800)
Supplement: Supplementary file 2 — Movies S1 to S5 [file sciadv.ade4800_movies_s1_to_s5.zip]

Archive with 5 entries (5 files):
- ade4800_Movie_S1.avi
- ade4800_Movie_S2.avi
- ade4800_Movie_S3.avi
- ade4800_Movie_S4.avi
- ade4800_Movie_S5.avi
